# Supplementary material for: Latitudinal diversity of biting midge species within the Obsoletus group across three habitats in Europe
Source: Med Vet Entomol. 2019 Apr 29;33(3):420–6. doi: 10.1111/mve.12379 (PMC6849825; doi:10.1111/mve.12379)
Supplement: Supplementary file 1 — Table S1. Dataset. Primary data of selected and analysed Obsoletus group biting midges. [file MVE-33-420-s001.xlsx]

## Sheet: Dataset
Sample	Date	Country	Habitat	Sampling location	Coordinates	Identification
1	2014-07-29	Italy	Peri-urban	24	42.934424, 13.891933	C. obsoletus s.s.
2	2015-04-15	Italy	Peri-urban	23	42.951012, 13.850783	C. scoticus
3	2014-07-29	Italy	Peri-urban	24	42.934424, 13.891933	C. obsoletus s.s.
4	2015-05-20	Italy	Peri-urban	23	42.951012, 13.850783	C. obsoletus s.s.
5	2014-08-30	Italy	Peri-urban	23	42.951012, 13.850783	C. scoticus
6	2015-06-26	Italy	Peri-urban	23	42.951012, 13.850783	Negative
7	2014-07-29	Italy	Peri-urban	24	42.934424, 13.891933	C. obsoletus s.s.
8	2014-09-28	Italy	Peri-urban	24	42.934424, 13.891933	C. scoticus
9	2014-07-29	Italy	Peri-urban	24	42.934424, 13.891933	C. scoticus
10	2014-07-29	Italy	Peri-urban	24	42.934424, 13.891933	C. scoticus
11	2014-07-29	Italy	Peri-urban	24	42.934424, 13.891933	C. obsoletus s.s.
12	2014-09-28	Italy	Peri-urban	24	42.934424, 13.891933	C. obsoletus s.s.
13	2015-04-15	Italy	Peri-urban	23	42.951012, 13.850783	C. obsoletus s.s.
14	2014-07-29	Italy	Peri-urban	24	42.934424, 13.891933	C. obsoletus s.s.
15	2014-10-22	Italy	Peri-urban	22	42.883455, 13.879388	C. obsoletus s.s.
16	2014-08-31	Italy	Peri-urban	24	42.934424, 13.891933	C. obsoletus s.s.
17	2015-04-15	Italy	Peri-urban	23	42.951012, 13.850783	C. obsoletus s.s.
18	2014-07-25	Italy	Peri-urban	22	42.883455, 13.879388	C. obsoletus s.s.
19	2014-08-28	Italy	Peri-urban	23	42.951012, 13.850783	C. obsoletus s.s.
20	2015-04-15	Italy	Peri-urban	23	42.951012, 13.850783	C. obsoletus s.s.
21	2014-07-29	Italy	Peri-urban	24	42.934424, 13.891933	C. obsoletus s.s.
22	2015-03-24	Italy	Peri-urban	24	42.934424, 13.891933	C. scoticus
23	2014-10-22	Italy	Peri-urban	22	42.883455, 13.879388	C. scoticus
24	2015-04-15	Italy	Peri-urban	23	42.951012, 13.850783	C. scoticus
25	2015-06-26	Italy	Peri-urban	23	42.951012, 13.850783	C. obsoletus s.s.
26	2014-07-29	Italy	Peri-urban	24	42.934424, 13.891933	C. obsoletus s.s.
27	2015-05-20	Italy	Peri-urban	23	42.951012, 13.850783	C. obsoletus s.s.
28	2015-04-15	Italy	Peri-urban	23	42.951012, 13.850783	C. obsoletus s.s.
29	2015-06-26	Italy	Peri-urban	23	42.951012, 13.850783	C. obsoletus s.s.
30	2015-05-20	Italy	Peri-urban	23	42.951012, 13.850783	C. obsoletus s.s.
31	2014-08-28	Italy	Peri-urban	23	42.951012, 13.850783	C. obsoletus s.s.
32	2014-08-28	Italy	Peri-urban	23	42.951012, 13.850783	C. obsoletus s.s.
33	2015-04-14	Italy	Peri-urban	22	42.883455, 13.879388	C. obsoletus s.s.
34	2014-08-28	Italy	Peri-urban	23	42.951012, 13.850783	Negative
35	2015-04-15	Italy	Peri-urban	23	42.951012, 13.850783	C. obsoletus s.s.
36	2014-08-28	Italy	Peri-urban	23	42.951012, 13.850783	C. obsoletus s.s.
37	2015-04-15	Italy	Peri-urban	23	42.951012, 13.850783	C. scoticus
38	2015-05-20	Italy	Peri-urban	23	42.951012, 13.850783	C. obsoletus s.s.
39	2014-09-24	Italy	Peri-urban	22	42.883455, 13.879388	C. obsoletus s.s.
40	2014-07-29	Italy	Peri-urban	24	42.934424, 13.891933	C. obsoletus s.s.
41	2015-06-30	Italy	Peri-urban	24	42.934424, 13.891933	C. obsoletus s.s.
42	2014-07-29	Italy	Peri-urban	24	42.934424, 13.891933	C. obsoletus s.s.
43	2015-05-21	Italy	Peri-urban	24	42.934424, 13.891933	C. obsoletus s.s.
44	2014-07-29	Italy	Peri-urban	24	42.934424, 13.891933	C. obsoletus s.s.
45	2014-07-29	Italy	Peri-urban	24	42.934424, 13.891933	C. obsoletus s.s.
46	2014-07-29	Italy	Peri-urban	24	42.934424, 13.891933	C. obsoletus s.s.
47	2014-07-29	Italy	Peri-urban	24	42.934424, 13.891933	C. obsoletus s.s.
48	2015-05-19	Italy	Peri-urban	22	42.883455, 13.879388	C. scoticus
49	2014-07-29	Italy	Peri-urban	24	42.934424, 13.891933	C. obsoletus s.s.
50	2015-05-20	Italy	Peri-urban	23	42.951012, 13.850783	Negative
51	2014-07-25	Italy	Wetland	26	42.899042, 13.909813	C. obsoletus s.s.
52	2014-08-27	Italy	Wetland	26	42.899042, 13.909813	C. obsoletus s.s.
53	2014-08-27	Italy	Wetland	26	42.899042, 13.909813	C. obsoletus s.s.
54	2014-08-27	Italy	Wetland	26	42.899042, 13.909813	C. scoticus
55	2014-08-27	Italy	Wetland	26	42.899042, 13.909813	C. obsoletus s.s.
56	2014-08-27	Italy	Wetland	26	42.899042, 13.909813	C. obsoletus s.s.
58	2014-09-01	Italy	Wetland	25	42.896600, 13.911895	C. obsoletus s.s.
59	2014-09-01	Italy	Wetland	25	42.896600, 13.911895	Negative
60	2014-09-01	Italy	Wetland	25	42.896600, 13.911895	C. obsoletus s.s.
61	2014-09-01	Italy	Wetland	25	42.896600, 13.911895	C. obsoletus s.s.
62	2014-11-27	Italy	Wetland	25	42.896600, 13.911895	C. obsoletus s.s.
63	2014-11-28	Italy	Wetland	26	42.899042, 13.909813	C. obsoletus s.s.
64	2014-11-28	Italy	Wetland	26	42.899042, 13.909813	C. obsoletus s.s.
65	2015-04-14	Italy	Wetland	26	42.899042, 13.909813	C. obsoletus s.s.
66	2015-04-14	Italy	Wetland	26	42.899042, 13.909813	C. obsoletus s.s.
67	2015-04-14	Italy	Wetland	26	42.899042, 13.909813	C. obsoletus s.s.
68	2015-04-14	Italy	Wetland	26	42.899042, 13.909813	C. obsoletus s.s.
69	2015-04-14	Italy	Wetland	26	42.899042, 13.909813	C. obsoletus s.s.
70	2015-04-16	Italy	Wetland	25	42.896600, 13.911895	C. obsoletus s.s.
71	2015-05-21	Italy	Wetland	25	42.896600, 13.911895	C. obsoletus s.s.
72	2015-05-21	Italy	Wetland	25	42.896600, 13.911895	C. obsoletus s.s.
73	2015-05-22	Italy	Wetland	26	42.899042, 13.909813	C. obsoletus s.s.
74	2015-05-26	Italy	Wetland	27	42.903365, 13.908667	C. scoticus
75	2015-06-30	Italy	Wetland	25	42.896600, 13.911895	C. obsoletus s.s.
76	2014-07-06	Sweden	Peri-urban	5	58.401515, 15.626744	Negative
77	2014-08-06	Sweden	Peri-urban	6	58.405494, 15.595035	Negative
78	2014-08-10	Sweden	Peri-urban	5	58.401515, 15.626744	Negative
79	2014-08-10	Sweden	Peri-urban	5	58.401515, 15.626744	C. scoticus
80	2014-08-10	Sweden	Peri-urban	5	58.401515, 15.626744	C. scoticus
81	2014-08-10	Sweden	Peri-urban	5	58.401515, 15.626744	C. obsoletus s.s.
82	2014-09-10	Sweden	Peri-urban	5	58.401515, 15.626744	C. scoticus
83	2014-09-14	Sweden	Peri-urban	4	58.416973, 15.499516	C. scoticus
84	2014-10-09	Sweden	Peri-urban	4	58.416973, 15.499516	C. scoticus
85	2014-08-06	Sweden	Wetland	8	58.361585, 15.654910	C. scoticus
86	2014-10-10	Sweden	Wetland	8	58.361585, 15.654910	C. scoticus
87	2014-08-10	Sweden	Wetland	9	58.361542, 15.659072	C. scoticus
88	2014-08-06	Sweden	Wetland	8	58.361585, 15.654910	C. scoticus
89	2014-08-08	Sweden	Wetland	7	58.362106, 15.651861	C. scoticus
90	2014-10-10	Sweden	Wetland	8	58.361585, 15.654910	C. scoticus
91	2014-08-06	Sweden	Wetland	8	58.361585, 15.654910	C. scoticus
92	2015-06-18	Sweden	Wetland	7	58.362106, 15.651861	C. obsoletus s.s.
93	2014-08-10	Sweden	Wetland	9	58.361542, 15.659072	C. scoticus
94	2014-08-06	Sweden	Wetland	8	58.361585, 15.654910	C. obsoletus s.s.
95	2014-08-10	Sweden	Wetland	9	58.361542, 15.659072	C. scoticus
96	2014-10-09	Sweden	Wetland	7	58.362106, 15.651861	C. scoticus
97	2014-08-06	Sweden	Wetland	8	58.361585, 15.654910	C. scoticus
98	2014-08-10	Sweden	Wetland	9	58.361542, 15.659072	C. obsoletus s.s.
99	2015-06-18	Sweden	Wetland	7	58.362106, 15.651861	C. scoticus
100	2014-08-06	Sweden	Wetland	8	58.361585, 15.654910	C. scoticus
101	2014-08-10	Sweden	Wetland	9	58.361542, 15.659072	C. scoticus
102	2014-07-07	Sweden	Wetland	7	58.362106, 15.651861	C. obsoletus s.s.
103	2014-07-05	Sweden	Wetland	8	58.361585, 15.654910	C. obsoletus s.s.
104	2015-06-18	Sweden	Wetland	7	58.362106, 15.651861	C. obsoletus s.s.
105	2014-07-05	Sweden	Wetland	8	58.361585, 15.654910	C. scoticus
106	2015-06-18	Sweden	Wetland	7	58.362106, 15.651861	C. scoticus
107	2014-08-10	Sweden	Wetland	9	58.361542, 15.659072	C. obsoletus s.s.
108	2014-08-08	Sweden	Wetland	7	58.362106, 15.651861	C. scoticus
109	2014-08-09	Sweden	Wetland	8	58.361585, 15.654910	C. scoticus
110	2014-08-10	Sweden	Wetland	9	58.361542, 15.659072	C. scoticus
111	2014-09-14	Sweden	Wetland	7	58.362106, 15.651861	C. scoticus
112	2014-07-05	Sweden	Wetland	8	58.361585, 15.654910	C. obsoletus s.s.
113	2015-06-18	Sweden	Wetland	7	58.362106, 15.651861	C. obsoletus s.s.
114	2014-07-05	Sweden	Wetland	8	58.361585, 15.654910	C. obsoletus s.s.
115	2014-09-10	Sweden	Wetland	9	58.361542, 15.659072	C. scoticus
116	2014-08-08	Sweden	Wetland	7	58.362106, 15.651861	C. scoticus
117	2014-08-06	Sweden	Wetland	8	58.361585, 15.654910	C. obsoletus s.s.
118	2014-09-14	Sweden	Wetland	7	58.362106, 15.651861	C. obsoletus s.s.
119	2014-08-10	Sweden	Wetland	9	58.361542, 15.659072	C. scoticus
120	2014-08-08	Sweden	Wetland	7	58.362106, 15.651861	C. obsoletus s.s.
121	2014-08-08	Sweden	Wetland	7	58.362106, 15.651861	C. dewulfi
122	2015-06-18	Sweden	Wetland	7	58.362106, 15.651861	C. scoticus
123	2014-10-10	Sweden	Wetland	8	58.361585, 15.654910	C. scoticus
124	2014-07-07	Sweden	Wetland	7	58.362106, 15.651861	C. obsoletus s.s.
125	2014-08-08	Sweden	Wetland	7	58.362106, 15.651861	C. obsoletus s.s.
126	2014-09-14	Sweden	Wetland	7	58.362106, 15.651861	C. scoticus
127	2014-10-10	Sweden	Wetland	8	58.361585, 15.654910	C. obsoletus s.s.
128	2015-06-18	Sweden	Wetland	7	58.362106, 15.651861	C. obsoletus s.s.
129	2014-08-10	Sweden	Wetland	9	58.361542, 15.659072	C. scoticus
130	2014-08-10	Sweden	Wetland	9	58.361542, 15.659072	C. scoticus
131	2014-08-10	Sweden	Wetland	9	58.361542, 15.659072	C. scoticus
132	2014-08-08	Sweden	Wetland	7	58.362106, 15.651861	C. obsoletus s.s.
133	2014-09-14	Sweden	Wetland	7	58.362106, 15.651861	C. obsoletus s.s.
134	2015-06-18	Sweden	Wetland	7	58.362106, 15.651861	Negative
135	2014-08-31	Italy	Peri-urban	24	42.934424, 13.891933	C. obsoletus s.s.
136	2015-04-15	Italy	Peri-urban	23	42.951012, 13.850783	Double signal
137	2015-05-21	Italy	Peri-urban	24	42.934424, 13.891933	C. obsoletus s.s.
138	2017-07-05	Sweden	Wetland	8	58.361585, 15.654910	C. obsoletus s.s.
139	2014-07-07	Sweden	Wetland	7	58.362106, 15.651861	C. obsoletus s.s.
140	2014-08-06	Sweden	Wetland	8	58.361585, 15.654910	C. scoticus
141	2014-08-06	Sweden	Wetland	8	58.361585, 15.654910	C. scoticus
142	2014-08-06	Sweden	Wetland	8	58.361585, 15.654910	C. obsoletus s.s.
143	2014-08-06	Sweden	Wetland	8	58.361585, 15.654910	C. obsoletus s.s.
144	2014-08-06	Sweden	Wetland	8	58.361585, 15.654910	Negative
145	2014-08-06	Sweden	Wetland	8	58.361585, 15.654910	C. obsoletus s.s.
146	2014-08-06	Sweden	Wetland	8	58.361585, 15.654910	C. obsoletus s.s.
147	2014-08-06	Sweden	Wetland	8	58.361585, 15.654910	C. scoticus
148	2014-08-06	Sweden	Wetland	8	58.361585, 15.654910	Negative
149	2014-08-06	Sweden	Wetland	8	58.361585, 15.654910	C. scoticus
150	2014-08-08	Sweden	Wetland	7	58.362106, 15.651861	C. scoticus
151	2014-08-08	Sweden	Wetland	7	58.362106, 15.651861	C. scoticus
152	2014-08-08	Sweden	Wetland	7	58.362106, 15.651861	Negative
153	2014-08-08	Sweden	Wetland	7	58.362106, 15.651861	C. scoticus
154	2014-08-08	Sweden	Wetland	7	58.362106, 15.651861	C. scoticus
155	2014-08-08	Sweden	Wetland	7	58.362106, 15.651861	C. scoticus
156	2014-08-08	Sweden	Wetland	7	58.362106, 15.651861	C. obsoletus s.s.
157	2014-08-08	Sweden	Wetland	7	58.362106, 15.651861	Negative
158	2014-08-08	Sweden	Wetland	7	58.362106, 15.651861	Negative
159	2014-08-10	Sweden	Wetland	9	58.361542, 15.659072	C. obsoletus s.s.
160	2014-08-10	Sweden	Wetland	9	58.361542, 15.659072	Negative
161	2014-08-10	Sweden	Wetland	9	58.361542, 15.659072	C. scoticus
162	2014-08-10	Sweden	Wetland	9	58.361542, 15.659072	C. scoticus
163	2014-08-10	Sweden	Wetland	9	58.361542, 15.659072	Negative
164	2014-08-10	Sweden	Wetland	9	58.361542, 15.659072	C. obsoletus s.s.
165	2014-08-10	Sweden	Wetland	9	58.361542, 15.659072	C. scoticus
166	2014-08-10	Sweden	Wetland	9	58.361542, 15.659072	C. scoticus
167	2014-08-10	Sweden	Wetland	9	58.361542, 15.659072	Negative
168	2014-08-10	Sweden	Wetland	9	58.361542, 15.659072	Negative
169	2014-08-10	Sweden	Wetland	9	58.361542, 15.659072	Negative
170	2014-08-10	Sweden	Wetland	9	58.361542, 15.659072	C. scoticus
171	2014-08-10	Sweden	Wetland	9	58.361542, 15.659072	C. scoticus
172	2014-08-10	Sweden	Wetland	9	58.361542, 15.659072	C. scoticus
173	2014-08-10	Sweden	Wetland	9	58.361542, 15.659072	C. scoticus
174	2014-09-09	Sweden	Wetland	8	58.361585, 15.654910	C. scoticus
175	2014-09-09	Sweden	Wetland	8	58.361585, 15.654910	C. obsoletus s.s.
176	2014-09-10	Sweden	Wetland	9	58.361542, 15.659072	C. scoticus
177	2014-09-13	Sweden	Wetland	9	58.361542, 15.659072	C. obsoletus s.s.
178	2014-09-14	Sweden	Wetland	7	58.362106, 15.651861	C. scoticus
179	2014-10-10	Sweden	Wetland	8	58.361585, 15.654910	C. scoticus
180	2014-10-10	Sweden	Wetland	8	58.361585, 15.654910	Negative
181	2014-10-10	Sweden	Wetland	8	58.361585, 15.654910	C. scoticus
182	2015-06-18	Sweden	Wetland	7	58.362106, 15.651861	C. obsoletus s.s.
183	2015-06-18	Sweden	Wetland	7	58.362106, 15.651861	C. obsoletus s.s.
184	2015-06-18	Sweden	Wetland	7	58.362106, 15.651861	C. obsoletus s.s.
185	2015-06-18	Sweden	Wetland	7	58.362106, 15.651861	C. obsoletus s.s.
186	2015-06-18	Sweden	Wetland	7	58.362106, 15.651861	C. obsoletus s.s.
187	2015-06-18	Sweden	Wetland	7	58.362106, 15.651861	C. dewulfi
188	2015-05-12	The Netherlands	Farm	11	51.973637, 5.773978	C. dewulfi
189	2015-05-12	The Netherlands	Farm	11	51.973637, 5.773978	C. chiopterus
190	2014-08-08	The Netherlands	Farm	12	52.013077, 5.645998	C. obsoletus s.s.
191	2014-10-11	The Netherlands	Farm	10	51.971084, 5.761455	C. obsoletus s.s.
192	2015-05-09	The Netherlands	Farm	11	51.973637, 5.773978	C. scoticus
193	2014-10-13	The Netherlands	Farm	11	51.973637, 5.773978	C. scoticus
194	2014-09-16	The Netherlands	Farm	12	52.013077, 5.645998	C. obsoletus s.s.
195	2015-05-11	The Netherlands	Farm	12	52.013077, 5.645998	C. chiopterus
196	2014-10-14	The Netherlands	Farm	10	51.971084, 5.761455	C. dewulfi
197	2014-10-13	The Netherlands	Farm	11	51.973637, 5.773978	C. scoticus
198	2014-10-14	The Netherlands	Farm	10	51.971084, 5.761455	C. obsoletus s.s.
199	2014-11-15	The Netherlands	Farm	11	51.973637, 5.773978	C. chiopterus
200	2014-09-19	The Netherlands	Farm	12	52.013077, 5.645998	C. obsoletus s.s.
201	2015-05-12	The Netherlands	Farm	11	51.973637, 5.773978	Double signal
202	2014-10-11	The Netherlands	Farm	10	51.971084, 5.761455	C. dewulfi
203	2014-09-20	The Netherlands	Farm	11	51.973637, 5.773978	C. scoticus
204	2014-09-16	The Netherlands	Farm	12	52.013077, 5.645998	C. obsoletus s.s.
205	2014-10-14	The Netherlands	Farm	10	51.971084, 5.761455	C. chiopterus
206	2015-05-12	The Netherlands	Farm	11	51.973637, 5.773978	Negative
207	2015-05-09	The Netherlands	Farm	11	51.973637, 5.773978	C. obsoletus s.s.
208	2014-08-05	The Netherlands	Farm	12	52.013077, 5.645998	C. obsoletus s.s.
210	2014-09-21	The Netherlands	Farm	10	51.971084, 5.761455	C. scoticus
211	2015-05-12	The Netherlands	Farm	11	51.973637, 5.773978	C. obsoletus s.s.
212	2014-08-10	The Netherlands	Farm	10	51.971084, 5.761455	C. dewulfi
213	2014-10-11	The Netherlands	Farm	10	51.971084, 5.761455	C. obsoletus s.s.
214	2014-10-14	The Netherlands	Farm	10	51.971084, 5.761455	C. chiopterus
215	2014-10-10	The Netherlands	Farm	11	51.973637, 5.773978	C. dewulfi
216	2014-09-16	The Netherlands	Farm	12	52.013077, 5.645998	C. obsoletus s.s.
217	2014-09-21	The Netherlands	Farm	10	51.971084, 5.761455	C. obsoletus s.s.
218	2014-10-14	The Netherlands	Farm	10	51.971084, 5.761455	C. obsoletus s.s.
219	2015-05-12	The Netherlands	Farm	11	51.973637, 5.773978	C. chiopterus
220	2015-05-12	The Netherlands	Farm	11	51.973637, 5.773978	C. chiopterus
221	2014-10-14	The Netherlands	Farm	10	51.971084, 5.761455	C. chiopterus
222	2014-10-11	The Netherlands	Farm	10	51.971084, 5.761455	C. obsoletus s.s.
223	2014-10-11	The Netherlands	Farm	10	51.971084, 5.761455	C. obsoletus s.s.
224	2014-08-07	The Netherlands	Farm	11	51.973637, 5.773978	C. obsoletus s.s.
225	2014-08-10	The Netherlands	Farm	10	51.971084, 5.761455	C. chiopterus
226	2015-05-11	The Netherlands	Farm	12	52.013077, 5.645998	C. obsoletus s.s.
227	2015-05-12	The Netherlands	Farm	11	51.973637, 5.773978	C. obsoletus s.s.
228	2014-10-11	The Netherlands	Farm	10	51.971084, 5.761455	C. chiopterus
229	2014-10-11	The Netherlands	Farm	10	51.971084, 5.761455	C. scoticus
230	2015-05-12	The Netherlands	Farm	11	51.973637, 5.773978	C. obsoletus s.s.
231	2015-05-08	The Netherlands	Farm	12	52.013077, 5.645998	C. chiopterus
232	2014-11-13	The Netherlands	Farm	10	51.971084, 5.761455	C. dewulfi
233	2015-05-12	The Netherlands	Farm	11	51.973637, 5.773978	C. obsoletus s.s.
234	2014-09-19	The Netherlands	Farm	12	52.013077, 5.645998	C. obsoletus s.s.
235	2015-06-06	The Netherlands	Farm	11	51.973637, 5.773978	C. dewulfi
236	2014-09-19	The Netherlands	Farm	12	52.013077, 5.645998	C. dewulfi
237	2015-05-12	The Netherlands	Farm	11	51.973637, 5.773978	C. obsoletus s.s.
238	2014-10-10	The Netherlands	Farm	11	51.973637, 5.773978	C. chiopterus
239	2014-10-11	The Netherlands	Farm	10	51.971084, 5.761455	C. obsoletus s.s.
240	2014-10-14	The Netherlands	Farm	10	51.971084, 5.761455	C. dewulfi
241	2015-06-05	The Netherlands	Farm	12	52.013077, 5.645998	C. chiopterus
242	2014-09-21	The Netherlands	Farm	10	51.971084, 5.761455	C. scoticus
243	2014-08-08	The Netherlands	Farm	12	52.013077, 5.645998	C. obsoletus s.s.
244	2014-09-19	The Netherlands	Farm	12	52.013077, 5.645998	C. obsoletus s.s.
245	2014-10-14	The Netherlands	Farm	10	51.971084, 5.761455	C. dewulfi
246	2014-10-13	The Netherlands	Farm	11	51.973637, 5.773978	C. scoticus
247	2015-06-06	The Netherlands	Farm	11	51.973637, 5.773978	C. scoticus
248	2014-09-19	The Netherlands	Farm	12	52.013077, 5.645998	C. obsoletus s.s.
249	2014-09-21	The Netherlands	Farm	10	51.971084, 5.761455	C. scoticus
250	2014-09-21	The Netherlands	Farm	10	51.971084, 5.761455	C. obsoletus s.s.
251	2014-10-14	The Netherlands	Farm	10	51.971084, 5.761455	C. chiopterus
252	2014-10-11	The Netherlands	Farm	10	51.971084, 5.761455	C. dewulfi
253	2014-10-09	The Netherlands	Farm	12	52.013077, 5.645998	C. dewulfi
254	2014-08-07	The Netherlands	Farm	11	51.973637, 5.773978	C. obsoletus s.s.
255	2015-05-11	The Netherlands	Farm	12	52.013077, 5.645998	C. chiopterus
256	2014-10-11	The Netherlands	Farm	10	51.971084, 5.761455	C. dewulfi
257	2014-10-14	The Netherlands	Farm	10	51.971084, 5.761455	C. dewulfi
258	2014-09-20	The Netherlands	Farm	11	51.973637, 5.773978	C. obsoletus s.s.
259	2014-09-19	The Netherlands	Farm	12	52.013077, 5.645998	C. obsoletus s.s.
260	2014-10-11	The Netherlands	Farm	10	51.971084, 5.761455	C. scoticus
261	2014-10-09	The Netherlands	Farm	12	52.013077, 5.645998	C. obsoletus s.s.
262	2014-11-16	The Netherlands	Farm	10	51.971084, 5.761455	C. obsoletus s.s.
263	2014-09-16	The Netherlands	Farm	12	52.013077, 5.645998	C. obsoletus s.s.
264	2014-09-20	The Netherlands	Farm	11	51.973637, 5.773978	C. chiopterus
265	2015-05-09	The Netherlands	Farm	11	51.973637, 5.773978	C. scoticus
266	2015-05-12	The Netherlands	Farm	11	51.973637, 5.773978	C. dewulfi
267	2014-08-05	The Netherlands	Farm	12	52.013077, 5.645998	C. obsoletus s.s.
268	2014-09-21	The Netherlands	Farm	10	51.971084, 5.761455	C. dewulfi
269	2015-05-08	The Netherlands	Farm	12	52.013077, 5.645998	C. chiopterus
270	2015-05-12	The Netherlands	Farm	11	51.973637, 5.773978	C. obsoletus s.s.
271	2015-06-06	The Netherlands	Farm	11	51.973637, 5.773978	C. obsoletus s.s.
272	2014-10-14	The Netherlands	Farm	10	51.971084, 5.761455	C. chiopterus
273	2014-10-14	The Netherlands	Farm	10	51.971084, 5.761455	C. obsoletus s.s.
274	2015-05-12	The Netherlands	Farm	11	51.973637, 5.773978	C. scoticus
275	2014-10-10	The Netherlands	Farm	11	51.973637, 5.773978	C. obsoletus s.s.
276	2014-10-11	The Netherlands	Farm	10	51.971084, 5.761455	C. chiopterus
277	2015-05-12	The Netherlands	Farm	11	51.973637, 5.773978	C. dewulfi
278	2014-08-08	The Netherlands	Farm	12	52.013077, 5.645998	C. obsoletus s.s.
279	2014-09-21	The Netherlands	Farm	10	51.971084, 5.761455	C. dewulfi
280	2014-10-10	The Netherlands	Farm	11	51.973637, 5.773978	C. chiopterus
281	2014-08-07	The Netherlands	Farm	11	51.973637, 5.773978	C. obsoletus s.s.
282	2014-08-10	The Netherlands	Farm	10	51.971084, 5.761455	C. scoticus
283	2014-09-19	The Netherlands	Farm	12	52.013077, 5.645998	C. scoticus
284	2014-06-30	The Netherlands	Farm	12	52.013077, 5.645998	C. scoticus
285	2015-05-09	The Netherlands	Farm	11	51.973637, 5.773978	C. obsoletus s.s.
286	2015-05-12	The Netherlands	Farm	11	51.973637, 5.773978	C. scoticus
287	2015-05-12	The Netherlands	Farm	11	51.973637, 5.773978	C. obsoletus s.s.
288	2014-10-10	The Netherlands	Farm	11	51.973637, 5.773978	C. chiopterus
289	2014-08-10	The Netherlands	Peri-urban	13	52.018075, 5.655372	C. scoticus
290	2014-10-12	The Netherlands	Peri-urban	15	51.979771, 5.660278	C. chiopterus
291	2014-09-20	The Netherlands	Peri-urban	14	51.979257, 5.645230	C. dewulfi
292	2014-08-09	The Netherlands	Peri-urban	14	51.979257, 5.645230	C. obsoletus s.s.
293	2014-11-15	The Netherlands	Peri-urban	14	51.979257, 5.645230	C. obsoletus s.s.
294	2014-09-20	The Netherlands	Peri-urban	14	51.979257, 5.645230	C. dewulfi
295	2015-06-07	The Netherlands	Peri-urban	13	52.018075, 5.655372	C. dewulfi
296	2014-11-15	The Netherlands	Peri-urban	14	51.979257, 5.645230	C. scoticus
297	2015-05-12	The Netherlands	Peri-urban	14	51.979257, 5.645230	C. chiopterus
298	2014-11-14	The Netherlands	Peri-urban	15	51.979771, 5.660278	Negative
299	2015-05-12	The Netherlands	Peri-urban	14	51.979257, 5.645230	C. chiopterus
300	2014-11-14	The Netherlands	Peri-urban	15	51.979771, 5.660278	C. chiopterus
301	2015-06-06	The Netherlands	Peri-urban	14	51.979257, 5.645230	C. obsoletus s.s.
302	2015-06-06	The Netherlands	Peri-urban	14	51.979257, 5.645230	C. scoticus
303	2015-04-13	The Netherlands	Peri-urban	13	52.018075, 5.655372	C. obsoletus s.s.
304	2014-08-06	The Netherlands	Peri-urban	14	51.979257, 5.645230	C. chiopterus
305	2014-10-09	The Netherlands	Peri-urban	15	51.979771, 5.660278	C. chiopterus
306	2014-09-20	The Netherlands	Peri-urban	14	51.979257, 5.645230	C. obsoletus s.s.
307	2014-08-09	The Netherlands	Peri-urban	14	51.979257, 5.645230	C. obsoletus s.s.
308	2014-10-13	The Netherlands	Peri-urban	14	51.979257, 5.645230	C. obsoletus s.s.
309	2015-06-06	The Netherlands	Peri-urban	14	51.979257, 5.645230	C. obsoletus s.s.
310	2015-06-03	The Netherlands	Peri-urban	14	51.979257, 5.645230	C. obsoletus s.s.
311	2015-05-09	The Netherlands	Peri-urban	14	51.979257, 5.645230	C. chiopterus
312	2015-05-11	The Netherlands	Peri-urban	15	51.979771, 5.660278	Double signal
313	2015-05-12	The Netherlands	Peri-urban	14	51.979257, 5.645230	C. obsoletus s.s.
314	2015-05-09	The Netherlands	Peri-urban	14	51.979257, 5.645230	C. obsoletus s.s.
315	2015-03-06	The Netherlands	Peri-urban	15	51.979771, 5.660278	C. scoticus
316	2015-06-04	The Netherlands	Peri-urban	13	52.018075, 5.655372	C. obsoletus s.s.
317	2014-09-16	The Netherlands	Peri-urban	15	51.979771, 5.660278	C. scoticus
318	2015-05-12	The Netherlands	Peri-urban	14	51.979257, 5.645230	C. chiopterus
319	2014-10-12	The Netherlands	Peri-urban	15	51.979771, 5.660278	C. scoticus
320	2015-05-12	The Netherlands	Peri-urban	14	51.979257, 5.645230	C. chiopterus
321	2015-05-12	The Netherlands	Peri-urban	14	51.979257, 5.645230	C. dewulfi
322	2015-06-03	The Netherlands	Peri-urban	14	51.979257, 5.645230	C. dewulfi
323	2015-05-11	The Netherlands	Peri-urban	15	51.979771, 5.660278	C. dewulfi
324	2015-05-12	The Netherlands	Peri-urban	14	51.979257, 5.645230	C. chiopterus
325	2015-05-09	The Netherlands	Peri-urban	14	51.979257, 5.645230	C. chiopterus
326	2015-06-06	The Netherlands	Peri-urban	14	51.979257, 5.645230	C. obsoletus s.s.
327	2015-05-12	The Netherlands	Peri-urban	14	51.979257, 5.645230	C. chiopterus
328	2015-05-12	The Netherlands	Peri-urban	14	51.979257, 5.645230	C. chiopterus
329	2015-05-11	The Netherlands	Peri-urban	15	51.979771, 5.660278	C. chiopterus
330	2015-05-12	The Netherlands	Peri-urban	14	51.979257, 5.645230	C. chiopterus
331	2014-10-10	The Netherlands	Peri-urban	14	51.979257, 5.645230	C. chiopterus
332	2014-10-09	The Netherlands	Wetland	16	51.969443, 5.758940	C. obsoletus s.s.
333	2014-06-29	The Netherlands	Wetland	18	51.971671, 5.747826	C. obsoletus s.s.
334	2014-10-09	The Netherlands	Wetland	16	51.969443, 5.758940	C. obsoletus s.s.
335	2015-05-12	The Netherlands	Wetland	17	51.967693, 5.758896	Negative
336	2014-10-09	The Netherlands	Wetland	16	51.969443, 5.758940	C. obsoletus s.s.
337	2014-10-11	The Netherlands	Wetland	18	51.971671, 5.747826	C. obsoletus s.s.
338	2015-06-04	The Netherlands	Wetland	18	51.971671, 5.747826	C. scoticus
339	2015-06-04	The Netherlands	Wetland	18	51.971671, 5.747826	C. obsoletus s.s.
340	2014-10-11	The Netherlands	Wetland	18	51.971671, 5.747826	C. obsoletus s.s.
341	2015-06-04	The Netherlands	Wetland	18	51.971671, 5.747826	C. obsoletus s.s.
342	2015-06-04	The Netherlands	Wetland	18	51.971671, 5.747826	C. scoticus
343	2014-10-14	The Netherlands	Wetland	18	51.971671, 5.747826	C. dewulfi
344	2014-10-14	The Netherlands	Wetland	18	51.971671, 5.747826	C. dewulfi
345	2014-09-20	The Netherlands	Wetland	17	51.967693, 5.758896	C. chiopterus
346	2015-06-04	The Netherlands	Wetland	18	51.971671, 5.747826	C. scoticus
347	2015-06-04	The Netherlands	Wetland	18	51.971671, 5.747826	C. obsoletus s.s.
348	2015-06-04	The Netherlands	Wetland	18	51.971671, 5.747826	C. scoticus
349	2015-06-04	The Netherlands	Wetland	18	51.971671, 5.747826	C. obsoletus s.s.
350	2014-10-11	The Netherlands	Wetland	18	51.971671, 5.747826	C. obsoletus s.s.
351	2014-06-29	The Netherlands	Wetland	18	51.971671, 5.747826	C. scoticus
352	2014-10-11	The Netherlands	Wetland	18	51.971671, 5.747826	C. obsoletus s.s.
353	2014-10-11	The Netherlands	Wetland	18	51.971671, 5.747826	C. obsoletus s.s.
354	2015-06-04	The Netherlands	Wetland	18	51.971671, 5.747826	C. scoticus
355	2014-09-19	The Netherlands	Wetland	16	51.969443, 5.758940	C. dewulfi
356	2015-06-04	The Netherlands	Wetland	18	51.971671, 5.747826	C. scoticus
357	2014-08-10	The Netherlands	Wetland	18	51.971671, 5.747826	C. obsoletus s.s.
358	2014-06-29	The Netherlands	Wetland	18	51.971671, 5.747826	C. dewulfi
359	2014-08-10	The Netherlands	Wetland	18	51.971671, 5.747826	C. obsoletus s.s.
360	2014-09-21	The Netherlands	Wetland	18	51.971671, 5.747826	C. scoticus
361	2015-06-04	The Netherlands	Wetland	18	51.971671, 5.747826	C. scoticus
362	2014-10-09	The Netherlands	Wetland	16	51.969443, 5.758940	C. obsoletus s.s.
363	2014-09-16	The Netherlands	Wetland	16	51.969443, 5.758940	C. dewulfi
364	2014-10-09	The Netherlands	Wetland	16	51.969443, 5.758940	C. obsoletus s.s.
365	2014-09-19	The Netherlands	Wetland	16	51.969443, 5.758940	C. dewulfi
366	2014-06-29	The Netherlands	Wetland	18	51.971671, 5.747826	C. obsoletus s.s.
367	2015-06-04	The Netherlands	Wetland	18	51.971671, 5.747826	C. scoticus
368	2015-06-04	The Netherlands	Wetland	18	51.971671, 5.747826	C. obsoletus s.s.
369	2015-06-04	The Netherlands	Wetland	18	51.971671, 5.747826	C. scoticus
370	2014-11-16	The Netherlands	Wetland	18	51.971671, 5.747826	C. scoticus
371	2014-10-11	The Netherlands	Wetland	18	51.971671, 5.747826	C. scoticus
372	2015-06-04	The Netherlands	Wetland	18	51.971671, 5.747826	C. obsoletus s.s.
373	2015-06-04	The Netherlands	Wetland	18	51.971671, 5.747826	C. obsoletus s.s.
374	2014-10-11	The Netherlands	Wetland	18	51.971671, 5.747826	C. obsoletus s.s.
375	2014-08-10	The Netherlands	Wetland	18	51.971671, 5.747826	C. obsoletus s.s.
376	2014-10-14	The Netherlands	Wetland	18	51.971671, 5.747826	C. scoticus
377	2015-06-04	The Netherlands	Wetland	18	51.971671, 5.747826	C. scoticus
378	2014-09-16	The Netherlands	Wetland	16	51.969443, 5.758940	C. dewulfi
379	2014-10-11	The Netherlands	Wetland	18	51.971671, 5.747826	C. scoticus
380	2015-06-04	The Netherlands	Wetland	18	51.971671, 5.747826	C. scoticus
381	2014-11-12	The Netherlands	Wetland	17	51.967693, 5.758896	C. chiopterus
382	2015-06-04	The Netherlands	Wetland	18	51.971671, 5.747826	C. scoticus
383	2015-06-04	The Netherlands	Wetland	18	51.971671, 5.747826	C. scoticus
384	2014-10-11	The Netherlands	Wetland	18	51.971671, 5.747826	C. obsoletus s.s.
385	2015-06-04	The Netherlands	Wetland	18	51.971671, 5.747826	C. scoticus
386	2014-10-09	The Netherlands	Wetland	16	51.969443, 5.758940	C. dewulfi
387	2014-09-17	The Netherlands	Wetland	17	51.967693, 5.758896	C. obsoletus s.s.
388	2014-09-21	The Netherlands	Wetland	18	51.971671, 5.747826	C. obsoletus s.s.
389	2014-09-21	The Netherlands	Wetland	18	51.971671, 5.747826	C. scoticus
390	2015-06-04	The Netherlands	Wetland	18	51.971671, 5.747826	C. scoticus
391	2014-10-09	The Netherlands	Wetland	16	51.969443, 5.758940	C. obsoletus s.s.
392	2014-10-11	The Netherlands	Wetland	18	51.971671, 5.747826	C. dewulfi
393	2015-06-04	The Netherlands	Wetland	18	51.971671, 5.747826	C. scoticus
394	2014-10-14	The Netherlands	Wetland	18	51.971671, 5.747826	C. scoticus
395	2014-08-09	The Netherlands	Wetland	17	51.967693, 5.758896	C. scoticus
396	2015-06-04	The Netherlands	Wetland	18	51.971671, 5.747826	C. obsoletus s.s.
397	2015-06-04	The Netherlands	Wetland	18	51.971671, 5.747826	C. scoticus
398	2015-06-04	The Netherlands	Wetland	18	51.971671, 5.747826	C. scoticus
399	2014-09-19	The Netherlands	Wetland	16	51.969443, 5.758940	C. scoticus
400	2014-08-10	The Netherlands	Wetland	18	51.971671, 5.747826	C. obsoletus s.s.
401	2014-09-17	The Netherlands	Wetland	17	51.967693, 5.758896	C. obsoletus s.s.
402	2014-10-11	The Netherlands	Wetland	18	51.971671, 5.747826	C. dewulfi
403	2014-09-17	The Netherlands	Wetland	17	51.967693, 5.758896	C. scoticus
404	2014-10-11	The Netherlands	Wetland	18	51.971671, 5.747826	C. obsoletus s.s.
405	2014-09-19	The Netherlands	Wetland	16	51.969443, 5.758940	C. obsoletus s.s.
406	2014-10-11	The Netherlands	Wetland	18	51.971671, 5.747826	C. chiopterus
407	2014-10-11	The Netherlands	Wetland	18	51.971671, 5.747826	C. obsoletus s.s.
408	2014-10-11	The Netherlands	Wetland	18	51.971671, 5.747826	C. obsoletus s.s.
409	2015-06-04	The Netherlands	Wetland	18	51.971671, 5.747826	C. scoticus
410	2014-09-21	The Netherlands	Wetland	18	51.971671, 5.747826	C. scoticus
411	2014-06-29	The Netherlands	Wetland	18	51.971671, 5.747826	C. chiopterus
412	2014-06-30	The Netherlands	Wetland	16	51.969443, 5.758940	C. scoticus
413	2014-10-14	The Netherlands	Wetland	18	51.971671, 5.747826	C. scoticus
414	2015-06-04	The Netherlands	Wetland	18	51.971671, 5.747826	C. obsoletus s.s.
415	2014-08-10	The Netherlands	Wetland	18	51.971671, 5.747826	C. obsoletus s.s.
416	2014-10-09	The Netherlands	Wetland	16	51.969443, 5.758940	C. obsoletus s.s.
417	2014-10-11	The Netherlands	Wetland	18	51.971671, 5.747826	C. obsoletus s.s.
418	2015-06-04	The Netherlands	Wetland	18	51.971671, 5.747826	C. scoticus
419	2014-09-21	The Netherlands	Wetland	18	51.971671, 5.747826	C. scoticus
420	2014-10-09	The Netherlands	Wetland	16	51.969443, 5.758940	C. obsoletus s.s.
421	2014-06-29	The Netherlands	Wetland	18	51.971671, 5.747826	C. dewulfi
422	2015-06-04	The Netherlands	Wetland	18	51.971671, 5.747826	C. obsoletus s.s.
423	2014-10-14	The Netherlands	Wetland	18	51.971671, 5.747826	C. obsoletus s.s.
424	2014-10-09	The Netherlands	Wetland	16	51.969443, 5.758940	C. obsoletus s.s.
425	2015-06-04	The Netherlands	Wetland	18	51.971671, 5.747826	C. scoticus
426	2014-09-19	The Netherlands	Wetland	16	51.969443, 5.758940	C. chiopterus
427	2014-06-29	The Netherlands	Wetland	18	51.971671, 5.747826	C. obsoletus s.s.
428	2014-10-09	The Netherlands	Wetland	16	51.969443, 5.758940	C. obsoletus s.s.
429	2014-10-14	The Netherlands	Wetland	18	51.971671, 5.747826	C. obsoletus s.s.
430	2014-10-09	The Netherlands	Wetland	16	51.969443, 5.758940	C. obsoletus s.s.
431	2015-06-04	The Netherlands	Wetland	18	51.971671, 5.747826	C. scoticus
432	2015-03-24	Italy	Farm	19	42.914466, 13.854588	C. obsoletus s.s.
433	2015-04-14	Italy	Farm	21	42.943098, 13.853856	C. obsoletus s.s.
434	2015-06-28	Italy	Farm	21	42.943098, 13.853856	C. scoticus
435	2014-08-30	Italy	Farm	21	42.943098, 13.853856	C. obsoletus s.s.
436	2015-03-23	Italy	Farm	21	42.943098, 13.853856	C. obsoletus s.s.
437	2015-06-28	Italy	Farm	21	42.943098, 13.853856	C. obsoletus s.s.
438	2015-04-17	Italy	Farm	21	42.943098, 13.853856	Negative
439	2015-04-17	Italy	Farm	21	42.943098, 13.853856	C. obsoletus s.s.
440	2015-05-19	Italy	Farm	21	42.943098, 13.853856	C. scoticus
441	2015-04-16	Italy	Farm	20	42.944809, 13.859857	C. obsoletus s.s.
442	2015-04-16	Italy	Farm	20	42.944809, 13.859857	C. obsoletus s.s.
443	2014-07-31	Italy	Farm	21	42.943098, 13.853856	C. obsoletus s.s.
444	2015-04-15	Italy	Farm	19	42.914466, 13.854588	C. obsoletus s.s.
445	2015-04-14	Italy	Farm	21	42.943098, 13.853856	C. obsoletus s.s.
446	2015-03-24	Italy	Farm	19	42.914466, 13.854588	C. obsoletus s.s.
447	2015-04-14	Italy	Farm	21	42.943098, 13.853856	C. scoticus
448	2015-04-14	Italy	Farm	21	42.943098, 13.853856	C. scoticus
449	2015-06-28	Italy	Farm	21	42.943098, 13.853856	C. obsoletus s.s.
450	2015-04-14	Italy	Farm	21	42.943098, 13.853856	C. scoticus
451	2015-03-23	Italy	Farm	21	42.943098, 13.853856	C. scoticus
452	2015-04-14	Italy	Farm	21	42.943098, 13.853856	C. obsoletus s.s.
453	2015-05-19	Italy	Farm	21	42.943098, 13.853856	C. obsoletus s.s.
454	2015-04-14	Italy	Farm	21	42.943098, 13.853856	C. obsoletus s.s.
455	2015-05-26	Italy	Farm	19	42.914466, 13.854588	C. scoticus
456	2015-04-17	Italy	Farm	21	42.943098, 13.853856	C. obsoletus s.s.
457	2015-04-16	Italy	Farm	20	42.944809, 13.859857	C. obsoletus s.s.
458	2015-05-26	Italy	Farm	19	42.914466, 13.854588	C. obsoletus s.s.
459	2014-07-28	Italy	Farm	21	42.943098, 13.853856	C. obsoletus s.s.
460	2014-07-28	Italy	Farm	21	42.943098, 13.853856	C. scoticus
461	2015-06-28	Italy	Farm	21	42.943098, 13.853856	C. scoticus
462	2015-06-25	Italy	Farm	21	42.943098, 13.853856	C. scoticus
463	2014-11-25	Italy	Farm	21	42.943098, 13.853856	C. obsoletus s.s.
464	2014-11-28	Italy	Farm	21	42.943098, 13.853856	C. obsoletus s.s.
465	2014-07-28	Italy	Farm	21	42.943098, 13.853856	C. scoticus
466	2015-04-16	Italy	Farm	20	42.944809, 13.859857	C. obsoletus s.s.
467	2015-03-23	Italy	Farm	21	42.943098, 13.853856	C. scoticus
468	2015-06-25	Italy	Farm	21	42.943098, 13.853856	C. obsoletus s.s.
469	2015-03-23	Italy	Farm	21	42.943098, 13.853856	C. scoticus
470	2015-04-14	Italy	Farm	21	42.943098, 13.853856	C. obsoletus s.s.
471	2015-04-14	Italy	Farm	21	42.943098, 13.853856	C. obsoletus s.s.
472	2015-03-24	Italy	Farm	19	42.914466, 13.854588	C. obsoletus s.s.
473	2015-06-28	Italy	Farm	21	42.943098, 13.853856	C. obsoletus s.s.
474	2015-04-14	Italy	Farm	21	42.943098, 13.853856	C. scoticus
475	2015-04-17	Italy	Farm	21	42.943098, 13.853856	C. obsoletus s.s.
476	2014-07-31	Italy	Farm	21	42.943098, 13.853856	C. scoticus
477	2015-06-28	Italy	Farm	21	42.943098, 13.853856	C. obsoletus s.s.
478	2014-10-22	Italy	Farm	21	42.943098, 13.853856	C. obsoletus s.s.
479	2014-10-22	Italy	Farm	21	42.943098, 13.853856	C. scoticus
480	2014-09-27	Italy	Farm	21	42.943098, 13.853856	C. obsoletus s.s.
481	2015-04-14	Italy	Farm	21	42.943098, 13.853856	C. obsoletus s.s.
482	2014-07-31	Italy	Farm	21	42.943098, 13.853856	C. scoticus
483	2014-07-27	Italy	Farm	20	42.944809, 13.859857	C. obsoletus s.s.
484	2015-05-19	Italy	Farm	21	42.943098, 13.853856	C. scoticus
485	2015-03-25	Italy	Farm	20	42.944809, 13.859857	C. obsoletus s.s.
486	2015-03-23	Italy	Farm	21	42.943098, 13.853856	C. scoticus
487	2015-04-14	Italy	Farm	21	42.943098, 13.853856	C. obsoletus s.s.
488	2015-04-14	Italy	Farm	21	42.943098, 13.853856	C. obsoletus s.s.
489	2015-04-14	Italy	Farm	21	42.943098, 13.853856	C. scoticus
490	2014-10-22	Italy	Farm	21	42.943098, 13.853856	C. scoticus
491	2015-05-19	Italy	Farm	21	42.943098, 13.853856	C. scoticus
492	2015-04-14	Italy	Farm	21	42.943098, 13.853856	C. scoticus
493	2014-07-28	Italy	Farm	21	42.943098, 13.853856	C. obsoletus s.s.
494	2015-04-17	Italy	Farm	21	42.943098, 13.853856	C. obsoletus s.s.
495	2014-07-28	Italy	Farm	21	42.943098, 13.853856	C. obsoletus s.s.
496	2014-10-22	Italy	Farm	21	42.943098, 13.853856	C. scoticus
497	2015-05-19	Italy	Farm	21	42.943098, 13.853856	C. obsoletus s.s.
498	2015-04-14	Italy	Farm	21	42.943098, 13.853856	C. obsoletus s.s.
499	2014-07-31	Italy	Farm	21	42.943098, 13.853856	C. obsoletus s.s.
500	2015-04-17	Italy	Farm	21	42.943098, 13.853856	C. scoticus
501	2015-04-14	Italy	Farm	21	42.943098, 13.853856	C. scoticus
502	2015-04-14	Italy	Farm	21	42.943098, 13.853856	C. obsoletus s.s.
503	2015-04-17	Italy	Farm	21	42.943098, 13.853856	C. scoticus
504	2015-04-14	Italy	Farm	21	42.943098, 13.853856	C. obsoletus s.s.
505	2014-07-28	Italy	Farm	21	42.943098, 13.853856	C. obsoletus s.s.
506	2015-05-26	Italy	Farm	19	42.914466, 13.854588	C. scoticus
507	2015-06-29	Italy	Farm	19	42.914466, 13.854588	C. obsoletus s.s.
508	2014-11-27	Italy	Farm	20	42.944809, 13.859857	C. scoticus
509	2015-04-17	Italy	Farm	21	42.943098, 13.853856	C. scoticus
510	2015-03-23	Italy	Farm	21	42.943098, 13.853856	C. scoticus
511	2015-05-19	Italy	Farm	21	42.943098, 13.853856	C. obsoletus s.s.
512	2015-06-28	Italy	Farm	21	42.943098, 13.853856	C. obsoletus s.s.
513	2015-04-17	Italy	Farm	21	42.943098, 13.853856	C. obsoletus s.s.
514	2015-04-17	Italy	Farm	21	42.943098, 13.853856	C. scoticus
515	2014-09-27	Italy	Farm	21	42.943098, 13.853856	C. obsoletus s.s.
516	2015-03-23	Italy	Farm	21	42.943098, 13.853856	C. scoticus
517	2015-04-16	Italy	Farm	20	42.944809, 13.859857	C. obsoletus s.s.
518	2014-10-22	Italy	Farm	21	42.943098, 13.853856	C. scoticus
519	2014-10-22	Italy	Farm	21	42.943098, 13.853856	C. obsoletus s.s.
520	2015-04-17	Italy	Farm	21	42.943098, 13.853856	C. obsoletus s.s.
521	2014-10-22	Italy	Farm	21	42.943098, 13.853856	C. obsoletus s.s.
522	2015-04-14	Italy	Farm	21	42.943098, 13.853856	C. obsoletus s.s.
523	2015-04-16	Italy	Farm	20	42.944809, 13.859857	C. scoticus
524	2015-04-16	Italy	Farm	20	42.944809, 13.859857	C. obsoletus s.s.
525	2015-04-17	Italy	Farm	21	42.943098, 13.853856	C. obsoletus s.s.
526	2015-06-28	Italy	Farm	21	42.943098, 13.853856	C. obsoletus s.s.
527	2015-04-14	Italy	Farm	21	42.943098, 13.853856	C. scoticus
528	2015-04-17	Italy	Farm	21	42.943098, 13.853856	C. obsoletus s.s.
529	2015-04-16	Italy	Farm	20	42.944809, 13.859857	C. scoticus
530	2015-03-24	Italy	Farm	19	42.914466, 13.854588	C. obsoletus s.s.
531	2015-06-28	Italy	Farm	21	42.943098, 13.853856	C. obsoletus s.s.
532	2014-09-13	Sweden	Farm	2	58.343622, 15.602404	C. obsoletus s.s.
533	2014-09-11	Sweden	Farm	3	58.330597, 15.704327	C. obsoletus s.s.
534	2015-06-13	Sweden	Farm	1	58.296530, 15.584782	C. obsoletus s.s.
535	2014-08-07	Sweden	Farm	3	58.330597, 15.704327	C. obsoletus s.s.
536	2015-06-14	Sweden	Farm	2	58.343622, 15.602404	C. scoticus
537	2014-08-10	Sweden	Farm	3	58.330597, 15.704327	C. obsoletus s.s.
538	2014-08-10	Sweden	Farm	3	58.330597, 15.704327	C. obsoletus s.s.
539	2015-06-14	Sweden	Farm	2	58.343622, 15.602404	C. obsoletus s.s.
540	2014-08-10	Sweden	Farm	3	58.330597, 15.704327	C. obsoletus s.s.
541	2014-09-11	Sweden	Farm	3	58.330597, 15.704327	C. dewulfi
542	2014-08-10	Sweden	Farm	3	58.330597, 15.704327	C. obsoletus s.s.
543	2015-06-14	Sweden	Farm	2	58.343622, 15.602404	C. obsoletus s.s.
544	2014-08-10	Sweden	Farm	3	58.330597, 15.704327	C. obsoletus s.s.
545	2014-09-14	Sweden	Farm	3	58.330597, 15.704327	C. obsoletus s.s.
546	2014-08-07	Sweden	Farm	3	58.330597, 15.704327	C. obsoletus s.s.
547	2014-09-14	Sweden	Farm	3	58.330597, 15.704327	C. scoticus
548	2014-07-10	Sweden	Farm	3	58.330597, 15.704327	C. obsoletus s.s.
549	2014-08-10	Sweden	Farm	3	58.330597, 15.704327	C. obsoletus s.s.
550	2014-09-11	Sweden	Farm	3	58.330597, 15.704327	C. scoticus
551	2014-08-10	Sweden	Farm	3	58.330597, 15.704327	C. obsoletus s.s.
552	2014-08-08	Sweden	Farm	2	58.343622, 15.602404	C. scoticus
553	2014-07-08	Sweden	Farm	1	58.296530, 15.584782	C. dewulfi
554	2015-06-14	Sweden	Farm	2	58.343622, 15.602404	C. obsoletus s.s.
555	2014-08-10	Sweden	Farm	3	58.330597, 15.704327	C. obsoletus s.s.
556	2014-09-11	Sweden	Farm	3	58.330597, 15.704327	C. scoticus
557	2014-08-07	Sweden	Farm	3	58.330597, 15.704327	C. scoticus
558	2014-08-10	Sweden	Farm	3	58.330597, 15.704327	C. obsoletus s.s.
559	2015-06-14	Sweden	Farm	2	58.343622, 15.602404	C. obsoletus s.s.
560	2014-07-07	Sweden	Farm	3	58.330597, 15.704327	C. obsoletus s.s.
561	2015-06-14	Sweden	Farm	2	58.343622, 15.602404	C. obsoletus s.s.
562	2014-08-10	Sweden	Farm	3	58.330597, 15.704327	C. obsoletus s.s.
563	2014-09-11	Sweden	Farm	3	58.330597, 15.704327	C. scoticus
564	2014-07-07	Sweden	Farm	3	58.330597, 15.704327	C. obsoletus s.s.
565	2014-08-10	Sweden	Farm	3	58.330597, 15.704327	C. scoticus
566	2014-08-08	Sweden	Farm	2	58.343622, 15.602404	C. scoticus
567	2014-08-10	Sweden	Farm	3	58.330597, 15.704327	C. obsoletus s.s.
568	2014-07-07	Sweden	Farm	3	58.330597, 15.704327	C. obsoletus s.s.
569	2014-07-07	Sweden	Farm	3	58.330597, 15.704327	C. obsoletus s.s.
570	2014-08-10	Sweden	Farm	3	58.330597, 15.704327	Negative
571	2014-08-10	Sweden	Farm	3	58.330597, 15.704327	C. obsoletus s.s.
572	2015-06-14	Sweden	Farm	2	58.343622, 15.602404	C. obsoletus s.s.
573	2014-07-07	Sweden	Farm	3	58.330597, 15.704327	C. scoticus
574	2014-07-06	Sweden	Farm	2	58.343622, 15.602404	C. scoticus
575	2014-08-08	Sweden	Farm	2	58.343622, 15.602404	C. obsoletus s.s.
576	2014-08-06	Sweden	Farm	1	58.296530, 15.584782	C. scoticus
577	2014-08-07	Sweden	Farm	3	58.330597, 15.704327	C. obsoletus s.s.
578	2014-08-07	Sweden	Farm	3	58.330597, 15.704327	C. obsoletus s.s.
579	2014-07-07	Sweden	Farm	3	58.330597, 15.704327	C. obsoletus s.s.
580	2014-10-11	Sweden	Farm	2	58.343622, 15.602404	C. scoticus
581	2014-08-10	Sweden	Farm	3	58.330597, 15.704327	C. obsoletus s.s.
582	2014-08-10	Sweden	Farm	3	58.330597, 15.704327	C. obsoletus s.s.
583	2014-08-10	Sweden	Farm	3	58.330597, 15.704327	C. obsoletus s.s.
584	2014-08-10	Sweden	Farm	3	58.330597, 15.704327	C. obsoletus s.s.
585	2014-08-10	Sweden	Farm	3	58.330597, 15.704327	C. obsoletus s.s.
586	2014-08-10	Sweden	Farm	3	58.330597, 15.704327	C. dewulfi
587	2014-08-10	Sweden	Farm	3	58.330597, 15.704327	C. dewulfi
588	2015-06-14	Sweden	Farm	2	58.343622, 15.602404	C. obsoletus s.s.
589	2014-07-07	Sweden	Farm	3	58.330597, 15.704327	C. scoticus
590	2014-07-07	Sweden	Farm	3	58.330597, 15.704327	C. dewulfi
591	2014-07-07	Sweden	Farm	3	58.330597, 15.704327	C. dewulfi
592	2014-08-08	Sweden	Farm	2	58.343622, 15.602404	C. scoticus
593	2014-08-07	Sweden	Farm	3	58.330597, 15.704327	C. obsoletus s.s.
594	2014-08-07	Sweden	Farm	3	58.330597, 15.704327	C. obsoletus s.s.
595	2014-07-10	Sweden	Farm	3	58.330597, 15.704327	C. obsoletus s.s.
596	2014-08-10	Sweden	Farm	3	58.330597, 15.704327	C. obsoletus s.s.
597	2014-08-10	Sweden	Farm	3	58.330597, 15.704327	C. obsoletus s.s.
598	2014-08-07	Sweden	Farm	3	58.330597, 15.704327	C. obsoletus s.s.
599	2014-09-12	Sweden	Farm	1	58.296530, 15.584782	C. scoticus
600	2014-08-07	Sweden	Farm	3	58.330597, 15.704327	C. obsoletus s.s.
601	2014-07-10	Sweden	Farm	3	58.330597, 15.704327	C. obsoletus s.s.
602	2014-08-10	Sweden	Farm	3	58.330597, 15.704327	C. obsoletus s.s.
603	2014-08-10	Sweden	Farm	3	58.330597, 15.704327	C. scoticus
604	2014-08-08	Sweden	Farm	2	58.343622, 15.602404	C. obsoletus s.s.
605	2014-09-14	Sweden	Farm	3	58.330597, 15.704327	C. scoticus
606	2014-08-10	Sweden	Farm	3	58.330597, 15.704327	C. obsoletus s.s.
607	2014-07-10	Sweden	Farm	3	58.330597, 15.704327	C. obsoletus s.s.
608	2014-07-10	Sweden	Farm	3	58.330597, 15.704327	C. obsoletus s.s.
609	2014-09-11	Sweden	Farm	3	58.330597, 15.704327	C. obsoletus s.s.
610	2014-07-10	Sweden	Farm	3	58.330597, 15.704327	C. obsoletus s.s.
611	2014-07-07	Sweden	Farm	3	58.330597, 15.704327	C. obsoletus s.s.
612	2014-08-08	Sweden	Farm	2	58.343622, 15.602404	C. scoticus
613	2014-07-10	Sweden	Farm	3	58.330597, 15.704327	C. obsoletus s.s.
614	2015-06-14	Sweden	Farm	2	58.343622, 15.602404	C. scoticus
615	2014-08-10	Sweden	Farm	3	58.330597, 15.704327	C. obsoletus s.s.
616	2014-09-11	Sweden	Farm	3	58.330597, 15.704327	C. scoticus
617	2014-08-10	Sweden	Farm	3	58.330597, 15.704327	C. obsoletus s.s.
618	2014-09-10	Sweden	Farm	2	58.343622, 15.602404	C. obsoletus s.s.
619	2015-06-14	Sweden	Farm	2	58.343622, 15.602404	C. obsoletus s.s.
620	2014-07-07	Sweden	Farm	3	58.330597, 15.704327	C. obsoletus s.s.
622	2014-09-11	Sweden	Farm	3	58.330597, 15.704327	C. scoticus
623	2014-08-10	Sweden	Farm	3	58.330597, 15.704327	C. scoticus
624	2014-09-11	Sweden	Farm	3	58.330597, 15.704327	C. obsoletus s.s.
625	2014-07-07	Sweden	Farm	3	58.330597, 15.704327	C. obsoletus s.s.
626	2014-08-10	Sweden	Farm	3	58.330597, 15.704327	C. obsoletus s.s.
627	2014-07-07	Sweden	Farm	3	58.330597, 15.704327	C. obsoletus s.s.
628	2014-07-07	Sweden	Farm	3	58.330597, 15.704327	C. obsoletus s.s.
629	2014-08-10	Sweden	Farm	3	58.330597, 15.704327	C. obsoletus s.s.
630	2014-08-07	Sweden	Farm	3	58.330597, 15.704327	C. obsoletus s.s.
631	2014-09-13	Sweden	Farm	2	58.343622, 15.602404	C. scoticus

## Sheet: Index
Index
Sample	Sample identification number
Date	Date of collection
Country	Country of collection (Sweden, The Netherlands, or Italy)
Habitat	Habitat type of collection (Farm, Peri-urban, or Wetland)
Sampling location	Location within site of collection
Coordinates	Coordinates of sampling locations
Identification	Identification based on PCR protocol as described in manuscript
